# Supplementary material for: Machine learning-based prediction of COVID-19 diagnosis based on symptoms
Source: NPJ Digit Med. 2021 Jan 4;4:3. doi: 10.1038/s41746-020-00372-6 (PMC7782717; doi:10.1038/s41746-020-00372-6)
Supplement: Supplementary file 2 — Supplementary Data 1 [file 41746_2020_372_MOESM2_ESM.xlsx]

## Sheet: Abbreviations
Abbreviation	Meaning
TPR	sensitivity (true positive rate)
TNR	specificity (true negative rate)
PPV	positive predictive value
NPV	negative predictive value
FPR	false positive rate
FNR	false negative rate
FDR	false discovery rate
ACC	overall accuracy

## Sheet: fig1_test
FPR	TPR	threshold	TNR	PPV	NPV	FNR	FDR	ACC
0	0	1.32009	1		0.923546	1		0.923546
0	0.000551876	0.320087	1	1	0.923585	0.999448	0	0.923588
0	0.00137969	0.318993	1	1	0.923643	0.99862	0	0.923651
2.2843e-05	0.00303532	0.318301	0.999977	0.916667	0.923759	0.996965	0.0833333	0.923757
2.2843e-05	0.00413907	0.31721	0.999977	0.9375	0.923837	0.995861	0.0625	0.923841
2.2843e-05	0.00469095	0.315054	0.999977	0.944444	0.923876	0.995309	0.0555556	0.923883
2.2843e-05	0.00662252	0.314387	0.999977	0.96	0.924012	0.993377	0.04	0.924031
2.2843e-05	0.00717439	0.31397	0.999977	0.962963	0.924051	0.992826	0.037037	0.924073
2.2843e-05	0.00855408	0.313304	0.999977	0.96875	0.924149	0.991446	0.03125	0.924179
2.2843e-05	0.0124172	0.312618	0.999977	0.978261	0.924422	0.987583	0.0217391	0.924474
2.2843e-05	0.0126932	0.31243	0.999977	0.978723	0.924441	0.987307	0.0212766	0.924495
2.2843e-05	0.0165563	0.311538	0.999977	0.983607	0.924715	0.983444	0.0163934	0.924791
2.2843e-05	0.0173841	0.311351	0.999977	0.984375	0.924773	0.982616	0.015625	0.924854
2.2843e-05	0.0184879	0.309403	0.999977	0.985294	0.924852	0.981512	0.0147059	0.924938
2.2843e-05	0.0187638	0.309217	0.999977	0.985507	0.924871	0.981236	0.0144928	0.924959
4.56861e-05	0.0198675	0.30833	0.999954	0.972973	0.924948	0.980132	0.027027	0.925023
4.56861e-05	0.0204194	0.304103	0.999954	0.973684	0.924987	0.979581	0.0263158	0.925065
6.85291e-05	0.0206954	0.303039	0.999931	0.961538	0.925005	0.979305	0.0384615	0.925065
6.85291e-05	0.0229029	0.302366	0.999931	0.965116	0.925161	0.977097	0.0348837	0.925234
6.85291e-05	0.0278698	0.301306	0.999931	0.971154	0.925513	0.97213	0.0288462	0.925613
6.85291e-05	0.0281457	0.301122	0.999931	0.971429	0.925533	0.971854	0.0285714	0.925634
6.85291e-05	0.0286976	0.299211	0.999931	0.971963	0.925572	0.971302	0.0280374	0.925677
0.000114215	0.0300773	0.298158	0.999886	0.95614	0.925667	0.969923	0.0438596	0.92574
0.000137058	0.0347682	0.285976	0.999863	0.954545	0.925998	0.965232	0.0454545	0.926078
0.000159901	0.0353201	0.285797	0.99984	0.948148	0.926036	0.96468	0.0518519	0.926099
0.000159901	0.0386313	0.28495	0.99984	0.952381	0.926271	0.961369	0.047619	0.926352
0.000159901	0.0389073	0.284772	0.99984	0.952703	0.92629	0.961093	0.0472973	0.926373
0.000159901	0.0455298	0.280633	0.99984	0.959302	0.926761	0.95447	0.0406977	0.926879
0.000159901	0.0460817	0.280456	0.99984	0.95977	0.9268	0.953918	0.0402299	0.926921
0.000182744	0.0502208	0.279619	0.999817	0.957895	0.927093	0.949779	0.0421053	0.927217
0.000182744	0.0504967	0.279442	0.999817	0.958115	0.927113	0.949503	0.0418848	0.927238
0.000205587	0.0560155	0.271017	0.999794	0.957547	0.927504	0.943985	0.0424528	0.927639
0.000251273	0.0568433	0.270844	0.999749	0.949309	0.92756	0.943157	0.0506912	0.92766
0.000274117	0.0629139	0.270024	0.999726	0.95	0.927991	0.937086	0.05	0.928103
0.000274117	0.0645695	0.269852	0.999726	0.95122	0.928109	0.93543	0.0487805	0.928229
0.000274117	0.0648455	0.266343	0.999726	0.951417	0.928129	0.935155	0.048583	0.92825
0.000274117	0.0653974	0.265393	0.999726	0.951807	0.928168	0.934603	0.0481928	0.928293
0.000274117	0.0656733	0.265222	0.999726	0.952	0.928188	0.934327	0.048	0.928314
0.000274117	0.0678808	0.26474	0.999726	0.953488	0.928346	0.932119	0.0465116	0.928483
0.000274117	0.0684327	0.264425	0.999726	0.953846	0.928385	0.931567	0.0461538	0.928525
0.000274117	0.0687086	0.263794	0.999726	0.954023	0.928405	0.931291	0.045977	0.928546
0.000274117	0.0731236	0.263763	0.999726	0.956679	0.92872	0.926876	0.0433213	0.928883
0.000274117	0.0733996	0.263593	0.999726	0.956835	0.92874	0.9266	0.0431655	0.928904
0.000274117	0.0745033	0.262829	0.999726	0.957447	0.928819	0.925497	0.0425532	0.928989
0.000274117	0.0750552	0.26086	0.999726	0.957746	0.928858	0.924945	0.0422535	0.929031
0.00029696	0.0778146	0.260294	0.999703	0.955932	0.929054	0.922185	0.0440678	0.929221
0.00029696	0.0783664	0.260126	0.999703	0.956229	0.929093	0.921634	0.043771	0.929263
0.00029696	0.0789183	0.259338	0.999703	0.956522	0.929133	0.921082	0.0434783	0.929305
0.00029696	0.0830574	0.258715	0.999703	0.958599	0.929429	0.916943	0.0414013	0.929622
0.00029696	0.0833333	0.258547	0.999703	0.95873	0.929448	0.916667	0.0412698	0.929643
0.00029696	0.0841611	0.258373	0.999703	0.959119	0.929507	0.915839	0.0408805	0.929706
0.00029696	0.084713	0.256801	0.999703	0.959375	0.929547	0.915287	0.040625	0.929748
0.00029696	0.0871965	0.255848	0.999703	0.960486	0.929725	0.912804	0.0395137	0.929938
0.00029696	0.0880243	0.255682	0.999703	0.960843	0.929784	0.911976	0.0391566	0.930001
0.000319803	0.0883002	0.253948	0.99968	0.958084	0.929802	0.9117	0.0419162	0.930001
0.000319803	0.0885762	0.253148	0.99968	0.958209	0.929822	0.911424	0.041791	0.930023
0.000319803	0.0899558	0.251597	0.99968	0.958824	0.929921	0.910044	0.0411765	0.930128
0.000319803	0.0905077	0.251132	0.99968	0.959064	0.92996	0.909492	0.0409357	0.93017
0.000319803	0.0907837	0.249714	0.99968	0.959184	0.92998	0.909216	0.0408163	0.930191
0.000319803	0.093819	0.249589	0.99968	0.960452	0.930197	0.906181	0.039548	0.930423
0.000319803	0.0943709	0.249425	0.99968	0.960674	0.930237	0.905629	0.0393258	0.930466
0.000319803	0.0946468	0.248783	0.99968	0.960784	0.930257	0.905353	0.0392157	0.930487
0.000319803	0.0954746	0.248773	0.99968	0.961111	0.930316	0.904525	0.0388889	0.93055
0.000319803	0.0979581	0.248205	0.99968	0.96206	0.930494	0.902042	0.0379404	0.93074
0.000319803	0.100717	0.248178	0.99968	0.963061	0.930692	0.899283	0.0369393	0.930951
0.000319803	0.100993	0.24772	0.99968	0.963158	0.930712	0.899007	0.0368421	0.930972
0.000342646	0.104305	0.24724	0.999657	0.961832	0.930948	0.895695	0.0381679	0.931204
0.000342646	0.104857	0.24679	0.999657	0.962025	0.930988	0.895143	0.0379747	0.931246
0.000342646	0.107616	0.246674	0.999657	0.962963	0.931186	0.892384	0.037037	0.931457
0.000342646	0.108444	0.246512	0.999657	0.963235	0.931245	0.891556	0.0367647	0.93152
0.000342646	0.10872	0.245867	0.999657	0.963325	0.931265	0.89128	0.0366748	0.931542
0.000342646	0.110927	0.244817	0.999657	0.964029	0.931423	0.889073	0.0359712	0.93171
0.000342646	0.111755	0.244459	0.999657	0.964286	0.931483	0.888245	0.0357143	0.931774
0.000342646	0.112307	0.243897	0.999657	0.964455	0.931523	0.887693	0.035545	0.931816
0.000342646	0.114238	0.243888	0.999657	0.965035	0.931661	0.885762	0.034965	0.931963
0.000342646	0.115066	0.243736	0.999657	0.965278	0.931721	0.884934	0.0347222	0.932027
0.000342646	0.11755	0.2433	0.999657	0.965986	0.931899	0.88245	0.0340136	0.932217
0.000342646	0.120861	0.242375	0.999657	0.966887	0.932138	0.879139	0.0331126	0.93247
0.000342646	0.121689	0.240549	0.999657	0.967105	0.932197	0.878311	0.0328947	0.932533
0.000342646	0.121965	0.239631	0.999657	0.967177	0.932217	0.878035	0.0328228	0.932554
0.000342646	0.122792	0.23933	0.999657	0.967391	0.932277	0.877208	0.0326087	0.932617
0.000342646	0.123068	0.239171	0.999657	0.967462	0.932297	0.876932	0.032538	0.932639
0.000365489	0.125276	0.237837	0.999635	0.965957	0.932454	0.874724	0.0340426	0.932786
0.000365489	0.125552	0.237678	0.999635	0.96603	0.932474	0.874448	0.0339703	0.932807
0.000365489	0.128035	0.236025	0.999635	0.966667	0.932653	0.871965	0.0333333	0.932997
0.000365489	0.134106	0.235972	0.999635	0.968127	0.93309	0.865894	0.0318725	0.933461
0.000365489	0.13521	0.235128	0.999635	0.968379	0.93317	0.86479	0.0316206	0.933546
0.000365489	0.137969	0.235119	0.999635	0.968992	0.933369	0.862031	0.0310078	0.933757
0.000365489	0.146247	0.235095	0.999635	0.970696	0.933966	0.853753	0.029304	0.93439
0.000388332	0.157009	0.235067	0.999612	0.97099	0.934743	0.842991	0.0290102	0.935191
0.000388332	0.15894	0.234938	0.999612	0.971332	0.934883	0.84106	0.0286678	0.935339
0.000388332	0.160044	0.234909	0.999612	0.971524	0.934963	0.839956	0.0284757	0.935423
0.000388332	0.162804	0.234546	0.999612	0.971993	0.935163	0.837196	0.0280066	0.935634
0.000502547	0.166391	0.234202	0.999497	0.9648	0.935416	0.833609	0.0352	0.935803
0.00052539	0.171634	0.233644	0.999475	0.964341	0.935794	0.828366	0.0356589	0.936183
0.00075382	0.181015	0.233301	0.999246	0.952104	0.936462	0.818985	0.0478955	0.936689
0.00075382	0.182119	0.230969	0.999246	0.952381	0.936542	0.817881	0.047619	0.936773
0.00075382	0.193709	0.230396	0.999246	0.955102	0.937385	0.806291	0.044898	0.93766
0.00075382	0.196192	0.230241	0.999246	0.955645	0.937566	0.803808	0.0443548	0.937849
0.000845193	0.201159	0.229516	0.999155	0.951697	0.937922	0.798841	0.0483029	0.938145
0.000982251	0.206954	0.228627	0.999018	0.945776	0.938337	0.793046	0.0542245	0.938461
0.000982251	0.20723	0.225302	0.999018	0.945844	0.938357	0.79277	0.0541562	0.938482
0.000982251	0.210817	0.223822	0.999018	0.946716	0.938619	0.789183	0.0532838	0.938757
0.000982251	0.211093	0.22367	0.999018	0.946782	0.938639	0.788907	0.0532178	0.938778
0.000982251	0.215232	0.22197	0.999018	0.947752	0.938941	0.784768	0.0522479	0.939094
0.000982251	0.216336	0.221819	0.999018	0.948005	0.939022	0.783664	0.0519952	0.939178
0.00118784	0.219095	0.221113	0.998812	0.938534	0.939212	0.780905	0.0614657	0.9392
0.00157617	0.239238	0.220669	0.998424	0.926282	0.940665	0.760762	0.0737179	0.940381
0.00173607	0.245585	0.220248	0.998264	0.921325	0.941122	0.754415	0.0786749	0.940719
0.00214725	0.259934	0.219805	0.997853	0.909266	0.942155	0.740066	0.0907336	0.941436
0.00214725	0.264901	0.219284	0.997853	0.910816	0.942521	0.735099	0.0891841	0.941816
0.00214725	0.266832	0.219134	0.997853	0.911404	0.942663	0.733168	0.0885957	0.941963
0.00214725	0.267384	0.21789	0.997853	0.911571	0.942704	0.732616	0.088429	0.942005
0.00217009	0.267384	0.217044	0.99783	0.910714	0.942702	0.732616	0.0892857	0.941984
0.00217009	0.271799	0.216217	0.99783	0.912037	0.943028	0.728201	0.087963	0.942322
0.00217009	0.272903	0.21619	0.99783	0.912362	0.943109	0.727097	0.0876384	0.942406
0.00349499	0.296909	0.216177	0.996505	0.875509	0.944815	0.703091	0.124491	0.943018
0.00349499	0.298013	0.21565	0.996505	0.875912	0.944897	0.701987	0.124088	0.943102
0.00424881	0.31181	0.215326	0.995751	0.858663	0.945883	0.68819	0.141337	0.943461
0.00424881	0.312086	0.214828	0.995751	0.85877	0.945903	0.687914	0.14123	0.943482
0.00424881	0.312914	0.214801	0.995751	0.859091	0.945965	0.687086	0.140909	0.943545
0.00424881	0.31319	0.212983	0.995751	0.859198	0.945985	0.68681	0.140802	0.943567
0.00427165	0.31319	0.212141	0.995728	0.858548	0.945984	0.68681	0.141452	0.943545
0.00429449	0.316225	0.211791	0.995706	0.85907	0.946209	0.683775	0.14093	0.943756
0.00429449	0.32202	0.211153	0.995706	0.861255	0.94664	0.67798	0.138745	0.944199
0.00429449	0.322296	0.211007	0.995706	0.861357	0.946661	0.677704	0.138643	0.944221
0.00429449	0.324227	0.210422	0.995706	0.862069	0.946805	0.675773	0.137931	0.944368
0.00868036	0.354581	0.20813	0.99132	0.771772	0.948859	0.645419	0.228228	0.942638
0.0120611	0.377759	0.207302	0.987939	0.721666	0.950444	0.622241	0.278334	0.941288
0.0120611	0.379139	0.207218	0.987939	0.722397	0.950548	0.620861	0.277603	0.941394
0.012084	0.380519	0.205871	0.987916	0.722746	0.950652	0.619481	0.277254	0.941478
0.012084	0.381071	0.205606	0.987916	0.723037	0.950694	0.618929	0.276963	0.94152
0.0121068	0.383002	0.204238	0.987893	0.72367	0.950839	0.616998	0.27633	0.941647
0.0121068	0.384658	0.203865	0.987893	0.724532	0.950964	0.615342	0.275468	0.941773
0.0121068	0.385762	0.203447	0.987893	0.725104	0.951048	0.614238	0.274896	0.941858
0.0121297	0.385762	0.20343	0.98787	0.724728	0.951047	0.614238	0.275272	0.941837
0.0121525	0.386865	0.203421	0.987847	0.724922	0.951129	0.613135	0.275078	0.9419
0.0121525	0.389349	0.202905	0.987847	0.726197	0.951318	0.610651	0.273803	0.94209
0.0121525	0.390177	0.202534	0.987847	0.726619	0.95138	0.609823	0.273381	0.942153
0.0121525	0.392384	0.202119	0.987847	0.727738	0.951548	0.607616	0.272262	0.942322
0.0121753	0.397903	0.202093	0.987825	0.730127	0.951966	0.602097	0.269873	0.942723
0.0121753	0.398731	0.201341	0.987825	0.730536	0.952029	0.601269	0.269464	0.942786
0.0121753	0.399007	0.20049	0.987825	0.730672	0.95205	0.600993	0.269328	0.942807
0.0121753	0.399558	0.200023	0.987825	0.730944	0.952092	0.600442	0.269056	0.942849
0.0121982	0.399558	0.19971	0.987802	0.730575	0.952091	0.600442	0.269425	0.942828
0.0121982	0.399834	0.199684	0.987802	0.730711	0.952111	0.600166	0.269289	0.942849
0.0121982	0.405077	0.199216	0.987802	0.733267	0.95251	0.594923	0.266733	0.94325
0.012221	0.40894	0.197908	0.987779	0.734755	0.952803	0.59106	0.265245	0.943524
0.012221	0.409768	0.197633	0.987779	0.735149	0.952866	0.590232	0.264851	0.943588
0.0122667	0.411148	0.195537	0.987733	0.735076	0.952969	0.588852	0.264924	0.943651
0.0122667	0.412252	0.193308	0.987733	0.735598	0.953053	0.587748	0.264402	0.943735
0.0122667	0.413631	0.19243	0.987733	0.736248	0.953158	0.586369	0.263752	0.943841
0.0122667	0.415839	0.19203	0.987733	0.73728	0.953326	0.584161	0.26272	0.94401
0.0122896	0.419426	0.191646	0.98771	0.738581	0.953598	0.580574	0.261419	0.944263
0.0122896	0.424117	0.191601	0.98771	0.740723	0.953956	0.575883	0.259277	0.944621
0.0122896	0.424669	0.191466	0.98771	0.740973	0.953998	0.575331	0.259027	0.944664
0.0126094	0.434051	0.190832	0.987391	0.740235	0.9547	0.565949	0.259765	0.945086
0.0126779	0.437914	0.190376	0.987322	0.740896	0.954992	0.562086	0.259104	0.945318
0.0134317	0.451711	0.190081	0.986568	0.73573	0.956016	0.548289	0.26427	0.945676
0.0140256	0.470199	0.190056	0.985974	0.735116	0.957412	0.529801	0.264884	0.946541
0.0140256	0.470751	0.189713	0.985974	0.735345	0.957454	0.529249	0.264655	0.946583
0.0140485	0.473786	0.189238	0.985952	0.736278	0.957687	0.526214	0.263722	0.946794
0.0140485	0.474338	0.188075	0.985952	0.736504	0.95773	0.525662	0.263496	0.946837
0.0140713	0.478753	0.18798	0.985929	0.737984	0.958069	0.521247	0.262016	0.947153
0.0158074	0.495585	0.186063	0.984193	0.721865	0.959299	0.504415	0.278135	0.946837
0.0158074	0.496413	0.185701	0.984193	0.7222	0.959363	0.503587	0.2778	0.9469
0.0161957	0.496965	0.18321	0.983804	0.71753	0.959391	0.503035	0.28247	0.946583
0.0162642	0.498344	0.181961	0.983736	0.717236	0.959495	0.501656	0.282764	0.946626
0.0163099	0.504691	0.181917	0.98369	0.719229	0.959985	0.495309	0.280771	0.947069
0.0163328	0.505243	0.181787	0.983667	0.719167	0.960027	0.494757	0.280833	0.94709
0.0164698	0.508002	0.180741	0.98353	0.718579	0.960236	0.491998	0.281421	0.947174
0.0173379	0.513797	0.180457	0.982662	0.710416	0.960652	0.486203	0.289584	0.946815
0.0194394	0.584989	0.179218	0.980561	0.713564	0.966149	0.415011	0.286436	0.950318
0.0249674	0.594095	0.178881	0.975033	0.663278	0.966686	0.405905	0.336722	0.945908
0.0249674	0.594371	0.17853	0.975033	0.663382	0.966707	0.405629	0.336618	0.945929
0.0294218	0.61755	0.178503	0.970578	0.634714	0.96841	0.38245	0.365286	0.943588
0.0316376	0.690949	0.17848	0.968362	0.643867	0.97426	0.309051	0.356133	0.947153
0.0339905	0.696744	0.176598	0.96601	0.629205	0.97467	0.303256	0.370795	0.945423
0.0339905	0.69702	0.175415	0.96601	0.629297	0.974693	0.30298	0.370703	0.945444
0.0501405	0.736203	0.174677	0.94986	0.548633	0.977526	0.263797	0.451367	0.933525
0.0501405	0.736479	0.174229	0.94986	0.548725	0.977549	0.263521	0.451275	0.933546
0.0506202	0.736755	0.173859	0.94938	0.546459	0.977561	0.263245	0.453541	0.933124
0.052539	0.738687	0.171961	0.947461	0.537874	0.977678	0.261313	0.462126	0.931499
0.0583411	0.744481	0.169706	0.941659	0.513709	0.97803	0.255519	0.486291	0.926584
0.0620874	0.755795	0.169343	0.937913	0.501924	0.9789	0.244205	0.498076	0.923989
0.0954611	0.790563	0.167844	0.904539	0.406729	0.981193	0.209437	0.593271	0.895825
0.0954839	0.791667	0.166381	0.904516	0.407008	0.98129	0.208333	0.592992	0.895888
0.108299	0.808499	0.165673	0.891701	0.381958	0.982532	0.191501	0.618042	0.88534
0.108299	0.809051	0.165244	0.891701	0.382119	0.982582	0.190949	0.617881	0.885382
0.108299	0.81181	0.164548	0.891701	0.382923	0.982829	0.18819	0.617077	0.885593
0.108367	0.814845	0.163422	0.891633	0.383656	0.9831	0.185155	0.616344	0.885762
0.110286	0.816501	0.16307	0.889714	0.379992	0.983213	0.183499	0.620008	0.884116
0.142084	0.834161	0.159125	0.857916	0.327058	0.98425	0.165839	0.672942	0.8561
0.142084	0.836645	0.155968	0.857916	0.327713	0.984482	0.163355	0.672287	0.85629
0.142198	0.842163	0.154889	0.857802	0.328986	0.984996	0.157837	0.671014	0.856606
0.208192	0.85734	0.153246	0.791808	0.254235	0.985304	0.14266	0.745765	0.796819
0.208192	0.857616	0.152936	0.791808	0.254296	0.985332	0.142384	0.745704	0.79684
0.280101	0.873068	0.145153	0.719899	0.205108	0.985614	0.126932	0.794892	0.731609
0.655253	0.953918	0.143514	0.344747	0.107554	0.989056	0.0460817	0.892446	0.391321
1	1	0.135853	0	0.0764541		0	0.923546	0.0764541

## Sheet: fig3_test
FPR	TPR	threshold	TNR	PPV	NPV	FNR	FDR	ACC
0	0	1.71367	1		0.923546	1		0.923546
9.13722e-05	0.00662252	0.713667	0.999909	0.857143	0.924007	0.993377	0.142857	0.923968
0.000251273	0.0154525	0.701036	0.999749	0.835821	0.924621	0.984547	0.164179	0.924495
0.000251273	0.0157285	0.698828	0.999749	0.838235	0.92464	0.984272	0.161765	0.924516
0.00157617	0.0587748	0.692641	0.998424	0.755319	0.927609	0.941225	0.244681	0.926584
0.00157617	0.0590508	0.691742	0.998424	0.756184	0.927629	0.940949	0.243816	0.926605
0.00159901	0.0590508	0.682529	0.998401	0.753521	0.927627	0.940949	0.246479	0.926584
0.00239852	0.0888521	0.679871	0.997601	0.754098	0.929706	0.911148	0.245902	0.928124
0.00415743	0.11479	0.625721	0.995843	0.695652	0.931457	0.88521	0.304348	0.928483
0.00440871	0.118653	0.622569	0.995591	0.690209	0.93172	0.881347	0.309791	0.928546
0.00456861	0.127208	0.606196	0.995431	0.697428	0.932328	0.872792	0.302572	0.929052
0.00470567	0.132726	0.605	0.995294	0.700146	0.932718	0.867274	0.299854	0.929347
0.00470567	0.133002	0.603758	0.995294	0.700581	0.932738	0.866998	0.299419	0.929369
0.00911438	0.177152	0.600678	0.990886	0.616715	0.935677	0.822848	0.383285	0.928672
0.0253558	0.247792	0.593151	0.974644	0.447211	0.939947	0.752208	0.552789	0.919073
0.0277086	0.259382	0.590174	0.972291	0.4366	0.940682	0.740618	0.5634	0.917787
0.0280969	0.259934	0.589696	0.971903	0.433702	0.940702	0.740066	0.566298	0.91747
0.0315919	0.304912	0.584404	0.968408	0.444132	0.943914	0.695088	0.555868	0.917681
0.0318204	0.315673	0.579351	0.96818	0.450926	0.944722	0.684327	0.549074	0.918293
0.0322544	0.346026	0.57595	0.967746	0.470368	0.947021	0.653974	0.529632	0.920213
0.0341732	0.347682	0.561823	0.965827	0.457184	0.947049	0.652318	0.542816	0.918567
0.0346529	0.347958	0.557236	0.965347	0.453924	0.947045	0.652042	0.546076	0.918145
0.0475135	0.383554	0.557124	0.952486	0.400576	0.949148	0.616446	0.599424	0.908989
0.0479476	0.408389	0.550241	0.952052	0.413523	0.951075	0.591611	0.586477	0.910487
0.0498664	0.410044	0.529345	0.950134	0.405015	0.951111	0.589956	0.594985	0.908842
0.0498664	0.41032	0.506635	0.950134	0.405177	0.951133	0.58968	0.594823	0.908863
0.050209	0.420806	0.503387	0.949791	0.409616	0.951944	0.579194	0.590384	0.909348
0.0523334	0.505243	0.47551	0.947667	0.444202	0.958571	0.494757	0.555798	0.913841
0.0529273	0.527042	0.474827	0.947073	0.451857	0.9603	0.472958	0.548143	0.91496
0.0536812	0.54553	0.465551	0.946319	0.456899	0.961763	0.45447	0.543101	0.915677
0.0559655	0.64128	0.44753	0.944035	0.486804	0.969503	0.35872	0.513196	0.920888
0.0604427	0.676876	0.426946	0.939557	0.481075	0.972318	0.323124	0.518925	0.919474
0.0613107	0.683499	0.417647	0.938689	0.479946	0.972846	0.316501	0.520054	0.919179
0.0668388	0.696744	0.392671	0.933161	0.463218	0.973802	0.303256	0.536782	0.915086
0.070585	0.716887	0.380592	0.929415	0.456751	0.975403	0.283113	0.543249	0.913166
0.10405	0.767936	0.362528	0.89595	0.379259	0.979008	0.232064	0.620741	0.886163
0.109852	0.77649	0.355853	0.890148	0.369146	0.979637	0.22351	0.630854	0.881458
0.141878	0.808499	0.32739	0.858122	0.320534	0.981861	0.191501	0.679466	0.854328
0.207872	0.824779	0.251992	0.792128	0.24725	0.982017	0.175221	0.75275	0.794625
0.583092	0.918874	0.225179	0.416908	0.115401	0.984147	0.0811258	0.884599	0.455286
0.655047	0.936534	0.215762	0.344953	0.105831	0.984998	0.0634658	0.894169	0.390182
1	1	0.19208	0	0.0764541		0	0.923546	0.0764541

## Sheet: fig4_0%
FPR	TPR	threshold	TNR	PPV	NPV	FNR	FDR	ACC
0	0	1.32009	1		0.923546	1		0.923546
0	0.000551876	0.320087	1	1	0.923585	0.999448	0	0.923588
0	0.00137969	0.318993	1	1	0.923643	0.99862	0	0.923651
2.2843e-05	0.00303532	0.318301	0.999977	0.916667	0.923759	0.996965	0.0833333	0.923757
2.2843e-05	0.00413907	0.31721	0.999977	0.9375	0.923837	0.995861	0.0625	0.923841
2.2843e-05	0.00469095	0.315054	0.999977	0.944444	0.923876	0.995309	0.0555556	0.923883
2.2843e-05	0.00662252	0.314387	0.999977	0.96	0.924012	0.993377	0.04	0.924031
2.2843e-05	0.00717439	0.31397	0.999977	0.962963	0.924051	0.992826	0.037037	0.924073
2.2843e-05	0.00855408	0.313304	0.999977	0.96875	0.924149	0.991446	0.03125	0.924179
2.2843e-05	0.0124172	0.312618	0.999977	0.978261	0.924422	0.987583	0.0217391	0.924474
2.2843e-05	0.0126932	0.31243	0.999977	0.978723	0.924441	0.987307	0.0212766	0.924495
2.2843e-05	0.0165563	0.311538	0.999977	0.983607	0.924715	0.983444	0.0163934	0.924791
2.2843e-05	0.0173841	0.311351	0.999977	0.984375	0.924773	0.982616	0.015625	0.924854
2.2843e-05	0.0184879	0.309403	0.999977	0.985294	0.924852	0.981512	0.0147059	0.924938
2.2843e-05	0.0187638	0.309217	0.999977	0.985507	0.924871	0.981236	0.0144928	0.924959
4.56861e-05	0.0198675	0.30833	0.999954	0.972973	0.924948	0.980132	0.027027	0.925023
4.56861e-05	0.0204194	0.304103	0.999954	0.973684	0.924987	0.979581	0.0263158	0.925065
6.85291e-05	0.0206954	0.303039	0.999931	0.961538	0.925005	0.979305	0.0384615	0.925065
6.85291e-05	0.0229029	0.302366	0.999931	0.965116	0.925161	0.977097	0.0348837	0.925234
6.85291e-05	0.0278698	0.301306	0.999931	0.971154	0.925513	0.97213	0.0288462	0.925613
6.85291e-05	0.0281457	0.301122	0.999931	0.971429	0.925533	0.971854	0.0285714	0.925634
6.85291e-05	0.0286976	0.299211	0.999931	0.971963	0.925572	0.971302	0.0280374	0.925677
0.000114215	0.0300773	0.298158	0.999886	0.95614	0.925667	0.969923	0.0438596	0.92574
0.000137058	0.0347682	0.285976	0.999863	0.954545	0.925998	0.965232	0.0454545	0.926078
0.000159901	0.0353201	0.285797	0.99984	0.948148	0.926036	0.96468	0.0518519	0.926099
0.000159901	0.0386313	0.28495	0.99984	0.952381	0.926271	0.961369	0.047619	0.926352
0.000159901	0.0389073	0.284772	0.99984	0.952703	0.92629	0.961093	0.0472973	0.926373
0.000159901	0.0455298	0.280633	0.99984	0.959302	0.926761	0.95447	0.0406977	0.926879
0.000159901	0.0460817	0.280456	0.99984	0.95977	0.9268	0.953918	0.0402299	0.926921
0.000182744	0.0502208	0.279619	0.999817	0.957895	0.927093	0.949779	0.0421053	0.927217
0.000182744	0.0504967	0.279442	0.999817	0.958115	0.927113	0.949503	0.0418848	0.927238
0.000205587	0.0560155	0.271017	0.999794	0.957547	0.927504	0.943985	0.0424528	0.927639
0.000251273	0.0568433	0.270844	0.999749	0.949309	0.92756	0.943157	0.0506912	0.92766
0.000274117	0.0629139	0.270024	0.999726	0.95	0.927991	0.937086	0.05	0.928103
0.000274117	0.0645695	0.269852	0.999726	0.95122	0.928109	0.93543	0.0487805	0.928229
0.000274117	0.0648455	0.266343	0.999726	0.951417	0.928129	0.935155	0.048583	0.92825
0.000274117	0.0653974	0.265393	0.999726	0.951807	0.928168	0.934603	0.0481928	0.928293
0.000274117	0.0656733	0.265222	0.999726	0.952	0.928188	0.934327	0.048	0.928314
0.000274117	0.0678808	0.26474	0.999726	0.953488	0.928346	0.932119	0.0465116	0.928483
0.000274117	0.0684327	0.264425	0.999726	0.953846	0.928385	0.931567	0.0461538	0.928525
0.000274117	0.0687086	0.263794	0.999726	0.954023	0.928405	0.931291	0.045977	0.928546
0.000274117	0.0731236	0.263763	0.999726	0.956679	0.92872	0.926876	0.0433213	0.928883
0.000274117	0.0733996	0.263593	0.999726	0.956835	0.92874	0.9266	0.0431655	0.928904
0.000274117	0.0745033	0.262829	0.999726	0.957447	0.928819	0.925497	0.0425532	0.928989
0.000274117	0.0750552	0.26086	0.999726	0.957746	0.928858	0.924945	0.0422535	0.929031
0.00029696	0.0778146	0.260294	0.999703	0.955932	0.929054	0.922185	0.0440678	0.929221
0.00029696	0.0783664	0.260126	0.999703	0.956229	0.929093	0.921634	0.043771	0.929263
0.00029696	0.0789183	0.259338	0.999703	0.956522	0.929133	0.921082	0.0434783	0.929305
0.00029696	0.0830574	0.258715	0.999703	0.958599	0.929429	0.916943	0.0414013	0.929622
0.00029696	0.0833333	0.258547	0.999703	0.95873	0.929448	0.916667	0.0412698	0.929643
0.00029696	0.0841611	0.258373	0.999703	0.959119	0.929507	0.915839	0.0408805	0.929706
0.00029696	0.084713	0.256801	0.999703	0.959375	0.929547	0.915287	0.040625	0.929748
0.00029696	0.0871965	0.255848	0.999703	0.960486	0.929725	0.912804	0.0395137	0.929938
0.00029696	0.0880243	0.255682	0.999703	0.960843	0.929784	0.911976	0.0391566	0.930001
0.000319803	0.0883002	0.253948	0.99968	0.958084	0.929802	0.9117	0.0419162	0.930001
0.000319803	0.0885762	0.253148	0.99968	0.958209	0.929822	0.911424	0.041791	0.930023
0.000319803	0.0899558	0.251597	0.99968	0.958824	0.929921	0.910044	0.0411765	0.930128
0.000319803	0.0905077	0.251132	0.99968	0.959064	0.92996	0.909492	0.0409357	0.93017
0.000319803	0.0907837	0.249714	0.99968	0.959184	0.92998	0.909216	0.0408163	0.930191
0.000319803	0.093819	0.249589	0.99968	0.960452	0.930197	0.906181	0.039548	0.930423
0.000319803	0.0943709	0.249425	0.99968	0.960674	0.930237	0.905629	0.0393258	0.930466
0.000319803	0.0946468	0.248783	0.99968	0.960784	0.930257	0.905353	0.0392157	0.930487
0.000319803	0.0954746	0.248773	0.99968	0.961111	0.930316	0.904525	0.0388889	0.93055
0.000319803	0.0979581	0.248205	0.99968	0.96206	0.930494	0.902042	0.0379404	0.93074
0.000319803	0.100717	0.248178	0.99968	0.963061	0.930692	0.899283	0.0369393	0.930951
0.000319803	0.100993	0.24772	0.99968	0.963158	0.930712	0.899007	0.0368421	0.930972
0.000342646	0.104305	0.24724	0.999657	0.961832	0.930948	0.895695	0.0381679	0.931204
0.000342646	0.104857	0.24679	0.999657	0.962025	0.930988	0.895143	0.0379747	0.931246
0.000342646	0.107616	0.246674	0.999657	0.962963	0.931186	0.892384	0.037037	0.931457
0.000342646	0.108444	0.246512	0.999657	0.963235	0.931245	0.891556	0.0367647	0.93152
0.000342646	0.10872	0.245867	0.999657	0.963325	0.931265	0.89128	0.0366748	0.931542
0.000342646	0.110927	0.244817	0.999657	0.964029	0.931423	0.889073	0.0359712	0.93171
0.000342646	0.111755	0.244459	0.999657	0.964286	0.931483	0.888245	0.0357143	0.931774
0.000342646	0.112307	0.243897	0.999657	0.964455	0.931523	0.887693	0.035545	0.931816
0.000342646	0.114238	0.243888	0.999657	0.965035	0.931661	0.885762	0.034965	0.931963
0.000342646	0.115066	0.243736	0.999657	0.965278	0.931721	0.884934	0.0347222	0.932027
0.000342646	0.11755	0.2433	0.999657	0.965986	0.931899	0.88245	0.0340136	0.932217
0.000342646	0.120861	0.242375	0.999657	0.966887	0.932138	0.879139	0.0331126	0.93247
0.000342646	0.121689	0.240549	0.999657	0.967105	0.932197	0.878311	0.0328947	0.932533
0.000342646	0.121965	0.239631	0.999657	0.967177	0.932217	0.878035	0.0328228	0.932554
0.000342646	0.122792	0.23933	0.999657	0.967391	0.932277	0.877208	0.0326087	0.932617
0.000342646	0.123068	0.239171	0.999657	0.967462	0.932297	0.876932	0.032538	0.932639
0.000365489	0.125276	0.237837	0.999635	0.965957	0.932454	0.874724	0.0340426	0.932786
0.000365489	0.125552	0.237678	0.999635	0.96603	0.932474	0.874448	0.0339703	0.932807
0.000365489	0.128035	0.236025	0.999635	0.966667	0.932653	0.871965	0.0333333	0.932997
0.000365489	0.134106	0.235972	0.999635	0.968127	0.93309	0.865894	0.0318725	0.933461
0.000365489	0.13521	0.235128	0.999635	0.968379	0.93317	0.86479	0.0316206	0.933546
0.000365489	0.137969	0.235119	0.999635	0.968992	0.933369	0.862031	0.0310078	0.933757
0.000365489	0.146247	0.235095	0.999635	0.970696	0.933966	0.853753	0.029304	0.93439
0.000388332	0.157009	0.235067	0.999612	0.97099	0.934743	0.842991	0.0290102	0.935191
0.000388332	0.15894	0.234938	0.999612	0.971332	0.934883	0.84106	0.0286678	0.935339
0.000388332	0.160044	0.234909	0.999612	0.971524	0.934963	0.839956	0.0284757	0.935423
0.000388332	0.162804	0.234546	0.999612	0.971993	0.935163	0.837196	0.0280066	0.935634
0.000502547	0.166391	0.234202	0.999497	0.9648	0.935416	0.833609	0.0352	0.935803
0.00052539	0.171634	0.233644	0.999475	0.964341	0.935794	0.828366	0.0356589	0.936183
0.00075382	0.181015	0.233301	0.999246	0.952104	0.936462	0.818985	0.0478955	0.936689
0.00075382	0.182119	0.230969	0.999246	0.952381	0.936542	0.817881	0.047619	0.936773
0.00075382	0.193709	0.230396	0.999246	0.955102	0.937385	0.806291	0.044898	0.93766
0.00075382	0.196192	0.230241	0.999246	0.955645	0.937566	0.803808	0.0443548	0.937849
0.000845193	0.201159	0.229516	0.999155	0.951697	0.937922	0.798841	0.0483029	0.938145
0.000982251	0.206954	0.228627	0.999018	0.945776	0.938337	0.793046	0.0542245	0.938461
0.000982251	0.20723	0.225302	0.999018	0.945844	0.938357	0.79277	0.0541562	0.938482
0.000982251	0.210817	0.223822	0.999018	0.946716	0.938619	0.789183	0.0532838	0.938757
0.000982251	0.211093	0.22367	0.999018	0.946782	0.938639	0.788907	0.0532178	0.938778
0.000982251	0.215232	0.22197	0.999018	0.947752	0.938941	0.784768	0.0522479	0.939094
0.000982251	0.216336	0.221819	0.999018	0.948005	0.939022	0.783664	0.0519952	0.939178
0.00118784	0.219095	0.221113	0.998812	0.938534	0.939212	0.780905	0.0614657	0.9392
0.00157617	0.239238	0.220669	0.998424	0.926282	0.940665	0.760762	0.0737179	0.940381
0.00173607	0.245585	0.220248	0.998264	0.921325	0.941122	0.754415	0.0786749	0.940719
0.00214725	0.259934	0.219805	0.997853	0.909266	0.942155	0.740066	0.0907336	0.941436
0.00214725	0.264901	0.219284	0.997853	0.910816	0.942521	0.735099	0.0891841	0.941816
0.00214725	0.266832	0.219134	0.997853	0.911404	0.942663	0.733168	0.0885957	0.941963
0.00214725	0.267384	0.21789	0.997853	0.911571	0.942704	0.732616	0.088429	0.942005
0.00217009	0.267384	0.217044	0.99783	0.910714	0.942702	0.732616	0.0892857	0.941984
0.00217009	0.271799	0.216217	0.99783	0.912037	0.943028	0.728201	0.087963	0.942322
0.00217009	0.272903	0.21619	0.99783	0.912362	0.943109	0.727097	0.0876384	0.942406
0.00349499	0.296909	0.216177	0.996505	0.875509	0.944815	0.703091	0.124491	0.943018
0.00349499	0.298013	0.21565	0.996505	0.875912	0.944897	0.701987	0.124088	0.943102
0.00424881	0.31181	0.215326	0.995751	0.858663	0.945883	0.68819	0.141337	0.943461
0.00424881	0.312086	0.214828	0.995751	0.85877	0.945903	0.687914	0.14123	0.943482
0.00424881	0.312914	0.214801	0.995751	0.859091	0.945965	0.687086	0.140909	0.943545
0.00424881	0.31319	0.212983	0.995751	0.859198	0.945985	0.68681	0.140802	0.943567
0.00427165	0.31319	0.212141	0.995728	0.858548	0.945984	0.68681	0.141452	0.943545
0.00429449	0.316225	0.211791	0.995706	0.85907	0.946209	0.683775	0.14093	0.943756
0.00429449	0.32202	0.211153	0.995706	0.861255	0.94664	0.67798	0.138745	0.944199
0.00429449	0.322296	0.211007	0.995706	0.861357	0.946661	0.677704	0.138643	0.944221
0.00429449	0.324227	0.210422	0.995706	0.862069	0.946805	0.675773	0.137931	0.944368
0.00868036	0.354581	0.20813	0.99132	0.771772	0.948859	0.645419	0.228228	0.942638
0.0120611	0.377759	0.207302	0.987939	0.721666	0.950444	0.622241	0.278334	0.941288
0.0120611	0.379139	0.207218	0.987939	0.722397	0.950548	0.620861	0.277603	0.941394
0.012084	0.380519	0.205871	0.987916	0.722746	0.950652	0.619481	0.277254	0.941478
0.012084	0.381071	0.205606	0.987916	0.723037	0.950694	0.618929	0.276963	0.94152
0.0121068	0.383002	0.204238	0.987893	0.72367	0.950839	0.616998	0.27633	0.941647
0.0121068	0.384658	0.203865	0.987893	0.724532	0.950964	0.615342	0.275468	0.941773
0.0121068	0.385762	0.203447	0.987893	0.725104	0.951048	0.614238	0.274896	0.941858
0.0121297	0.385762	0.20343	0.98787	0.724728	0.951047	0.614238	0.275272	0.941837
0.0121525	0.386865	0.203421	0.987847	0.724922	0.951129	0.613135	0.275078	0.9419
0.0121525	0.389349	0.202905	0.987847	0.726197	0.951318	0.610651	0.273803	0.94209
0.0121525	0.390177	0.202534	0.987847	0.726619	0.95138	0.609823	0.273381	0.942153
0.0121525	0.392384	0.202119	0.987847	0.727738	0.951548	0.607616	0.272262	0.942322
0.0121753	0.397903	0.202093	0.987825	0.730127	0.951966	0.602097	0.269873	0.942723
0.0121753	0.398731	0.201341	0.987825	0.730536	0.952029	0.601269	0.269464	0.942786
0.0121753	0.399007	0.20049	0.987825	0.730672	0.95205	0.600993	0.269328	0.942807
0.0121753	0.399558	0.200023	0.987825	0.730944	0.952092	0.600442	0.269056	0.942849
0.0121982	0.399558	0.19971	0.987802	0.730575	0.952091	0.600442	0.269425	0.942828
0.0121982	0.399834	0.199684	0.987802	0.730711	0.952111	0.600166	0.269289	0.942849
0.0121982	0.405077	0.199216	0.987802	0.733267	0.95251	0.594923	0.266733	0.94325
0.012221	0.40894	0.197908	0.987779	0.734755	0.952803	0.59106	0.265245	0.943524
0.012221	0.409768	0.197633	0.987779	0.735149	0.952866	0.590232	0.264851	0.943588
0.0122667	0.411148	0.195537	0.987733	0.735076	0.952969	0.588852	0.264924	0.943651
0.0122667	0.412252	0.193308	0.987733	0.735598	0.953053	0.587748	0.264402	0.943735
0.0122667	0.413631	0.19243	0.987733	0.736248	0.953158	0.586369	0.263752	0.943841
0.0122667	0.415839	0.19203	0.987733	0.73728	0.953326	0.584161	0.26272	0.94401
0.0122896	0.419426	0.191646	0.98771	0.738581	0.953598	0.580574	0.261419	0.944263
0.0122896	0.424117	0.191601	0.98771	0.740723	0.953956	0.575883	0.259277	0.944621
0.0122896	0.424669	0.191466	0.98771	0.740973	0.953998	0.575331	0.259027	0.944664
0.0126094	0.434051	0.190832	0.987391	0.740235	0.9547	0.565949	0.259765	0.945086
0.0126779	0.437914	0.190376	0.987322	0.740896	0.954992	0.562086	0.259104	0.945318
0.0134317	0.451711	0.190081	0.986568	0.73573	0.956016	0.548289	0.26427	0.945676
0.0140256	0.470199	0.190056	0.985974	0.735116	0.957412	0.529801	0.264884	0.946541
0.0140256	0.470751	0.189713	0.985974	0.735345	0.957454	0.529249	0.264655	0.946583
0.0140485	0.473786	0.189238	0.985952	0.736278	0.957687	0.526214	0.263722	0.946794
0.0140485	0.474338	0.188075	0.985952	0.736504	0.95773	0.525662	0.263496	0.946837
0.0140713	0.478753	0.18798	0.985929	0.737984	0.958069	0.521247	0.262016	0.947153
0.0158074	0.495585	0.186063	0.984193	0.721865	0.959299	0.504415	0.278135	0.946837
0.0158074	0.496413	0.185701	0.984193	0.7222	0.959363	0.503587	0.2778	0.9469
0.0161957	0.496965	0.18321	0.983804	0.71753	0.959391	0.503035	0.28247	0.946583
0.0162642	0.498344	0.181961	0.983736	0.717236	0.959495	0.501656	0.282764	0.946626
0.0163099	0.504691	0.181917	0.98369	0.719229	0.959985	0.495309	0.280771	0.947069
0.0163328	0.505243	0.181787	0.983667	0.719167	0.960027	0.494757	0.280833	0.94709
0.0164698	0.508002	0.180741	0.98353	0.718579	0.960236	0.491998	0.281421	0.947174
0.0173379	0.513797	0.180457	0.982662	0.710416	0.960652	0.486203	0.289584	0.946815
0.0194394	0.584989	0.179218	0.980561	0.713564	0.966149	0.415011	0.286436	0.950318
0.0249674	0.594095	0.178881	0.975033	0.663278	0.966686	0.405905	0.336722	0.945908
0.0249674	0.594371	0.17853	0.975033	0.663382	0.966707	0.405629	0.336618	0.945929
0.0294218	0.61755	0.178503	0.970578	0.634714	0.96841	0.38245	0.365286	0.943588
0.0316376	0.690949	0.17848	0.968362	0.643867	0.97426	0.309051	0.356133	0.947153
0.0339905	0.696744	0.176598	0.96601	0.629205	0.97467	0.303256	0.370795	0.945423
0.0339905	0.69702	0.175415	0.96601	0.629297	0.974693	0.30298	0.370703	0.945444
0.0501405	0.736203	0.174677	0.94986	0.548633	0.977526	0.263797	0.451367	0.933525
0.0501405	0.736479	0.174229	0.94986	0.548725	0.977549	0.263521	0.451275	0.933546
0.0506202	0.736755	0.173859	0.94938	0.546459	0.977561	0.263245	0.453541	0.933124
0.052539	0.738687	0.171961	0.947461	0.537874	0.977678	0.261313	0.462126	0.931499
0.0583411	0.744481	0.169706	0.941659	0.513709	0.97803	0.255519	0.486291	0.926584
0.0620874	0.755795	0.169343	0.937913	0.501924	0.9789	0.244205	0.498076	0.923989
0.0954611	0.790563	0.167844	0.904539	0.406729	0.981193	0.209437	0.593271	0.895825
0.0954839	0.791667	0.166381	0.904516	0.407008	0.98129	0.208333	0.592992	0.895888
0.108299	0.808499	0.165673	0.891701	0.381958	0.982532	0.191501	0.618042	0.88534
0.108299	0.809051	0.165244	0.891701	0.382119	0.982582	0.190949	0.617881	0.885382
0.108299	0.81181	0.164548	0.891701	0.382923	0.982829	0.18819	0.617077	0.885593
0.108367	0.814845	0.163422	0.891633	0.383656	0.9831	0.185155	0.616344	0.885762
0.110286	0.816501	0.16307	0.889714	0.379992	0.983213	0.183499	0.620008	0.884116
0.142084	0.834161	0.159125	0.857916	0.327058	0.98425	0.165839	0.672942	0.8561
0.142084	0.836645	0.155968	0.857916	0.327713	0.984482	0.163355	0.672287	0.85629
0.142198	0.842163	0.154889	0.857802	0.328986	0.984996	0.157837	0.671014	0.856606
0.208192	0.85734	0.153246	0.791808	0.254235	0.985304	0.14266	0.745765	0.796819
0.208192	0.857616	0.152936	0.791808	0.254296	0.985332	0.142384	0.745704	0.79684
0.280101	0.873068	0.145153	0.719899	0.205108	0.985614	0.126932	0.794892	0.731609
0.655253	0.953918	0.143514	0.344747	0.107554	0.989056	0.0460817	0.892446	0.391321
1	1	0.135853	0	0.0764541		0	0.923546	0.0764541

## Sheet: fig4_10%
FPR	TPR	threshold	TNR	PPV	NPV	FNR	FDR	ACC
0	0	1.32009	1		0.923546	1		0.923546
0	0.000275938	0.320087	1	1	0.923565	0.999724	0	0.923567
0	0.00110375	0.318993	1	1	0.923624	0.998896	0	0.92363
2.2843e-05	0.00275938	0.318301	0.999977	0.909091	0.923739	0.997241	0.0909091	0.923736
2.2843e-05	0.0035872	0.31721	0.999977	0.928571	0.923798	0.996413	0.0714286	0.923799
2.2843e-05	0.00413907	0.315054	0.999977	0.9375	0.923837	0.995861	0.0625	0.923841
2.2843e-05	0.00607064	0.314387	0.999977	0.956522	0.923973	0.993929	0.0434783	0.923989
2.2843e-05	0.00662252	0.31397	0.999977	0.96	0.924012	0.993377	0.04	0.924031
4.56861e-05	0.00800221	0.313304	0.999954	0.935484	0.924108	0.991998	0.0645161	0.924116
4.56861e-05	0.0118653	0.312618	0.999954	0.955556	0.924381	0.988135	0.0444444	0.924411
4.56861e-05	0.0121413	0.31243	0.999954	0.956522	0.924401	0.987859	0.0434783	0.924432
4.56861e-05	0.0162804	0.311538	0.999954	0.967213	0.924694	0.98372	0.0327869	0.924748
4.56861e-05	0.0171082	0.311351	0.999954	0.96875	0.924752	0.982892	0.03125	0.924812
4.56861e-05	0.0173841	0.310316	0.999954	0.969231	0.924772	0.982616	0.0307692	0.924833
4.56861e-05	0.0184879	0.309403	0.999954	0.971014	0.92485	0.981512	0.0289855	0.924917
4.56861e-05	0.0187638	0.309217	0.999954	0.971429	0.92487	0.981236	0.0285714	0.924938
9.13722e-05	0.0198675	0.30833	0.999909	0.947368	0.924945	0.980132	0.0526316	0.92498
9.13722e-05	0.0201435	0.308143	0.999909	0.948052	0.924964	0.979857	0.0519481	0.925002
9.13722e-05	0.0206954	0.307487	0.999909	0.949367	0.925003	0.979305	0.0506329	0.925044
9.13722e-05	0.0212472	0.303039	0.999909	0.950617	0.925042	0.978753	0.0493827	0.925086
9.13722e-05	0.0234547	0.302366	0.999909	0.955056	0.925199	0.976545	0.0449438	0.925255
9.13722e-05	0.0281457	0.301306	0.999909	0.962264	0.925531	0.971854	0.0377358	0.925613
9.13722e-05	0.0284216	0.301122	0.999909	0.962617	0.925551	0.971578	0.0373832	0.925634
9.13722e-05	0.0289735	0.299211	0.999909	0.963303	0.92559	0.971026	0.0366972	0.925677
0.000114215	0.0303532	0.298158	0.999886	0.956522	0.925686	0.969647	0.0434783	0.925761
0.000114215	0.0347682	0.285976	0.999886	0.961832	0.926	0.965232	0.0381679	0.926099
0.000114215	0.0353201	0.285797	0.999886	0.962406	0.926039	0.96468	0.037594	0.926141
0.000114215	0.0397351	0.28495	0.999886	0.966443	0.926352	0.960265	0.033557	0.926478
0.000114215	0.040011	0.284772	0.999886	0.966667	0.926372	0.959989	0.0333333	0.926499
0.000114215	0.0471854	0.280633	0.999886	0.971591	0.926882	0.952815	0.0284091	0.927048
0.000114215	0.0477373	0.280456	0.999886	0.97191	0.926921	0.952263	0.0280899	0.92709
0.000137058	0.0524283	0.279619	0.999863	0.969388	0.927253	0.947572	0.0306122	0.927428
0.000137058	0.0527042	0.279442	0.999863	0.969543	0.927273	0.947296	0.0304569	0.927449
0.000159901	0.0532561	0.276823	0.99984	0.965	0.927311	0.946744	0.035	0.92747
0.000182744	0.0532561	0.276648	0.999817	0.960199	0.927309	0.946744	0.039801	0.927449
0.000205587	0.058223	0.271017	0.999794	0.959091	0.927662	0.941777	0.0409091	0.927807
0.000251273	0.0590508	0.270844	0.999749	0.951111	0.927717	0.940949	0.0488889	0.927829
0.000274117	0.0645695	0.270024	0.999726	0.95122	0.928109	0.93543	0.0487805	0.928229
0.000274117	0.0662252	0.269852	0.999726	0.952381	0.928228	0.933775	0.047619	0.928356
0.000274117	0.0665011	0.266343	0.999726	0.952569	0.928247	0.933499	0.0474308	0.928377
0.000274117	0.0673289	0.265393	0.999726	0.953125	0.928306	0.932671	0.046875	0.92844
0.000274117	0.0695364	0.26474	0.999726	0.954545	0.928464	0.930464	0.0454545	0.928609
0.000274117	0.0700883	0.264425	0.999726	0.954887	0.928503	0.929912	0.0451128	0.928651
0.000274117	0.0703642	0.263794	0.999726	0.955056	0.928523	0.929636	0.0449438	0.928672
0.000274117	0.0745033	0.263763	0.999726	0.957447	0.928819	0.925497	0.0425532	0.928989
0.000274117	0.0747792	0.263593	0.999726	0.957597	0.928838	0.925221	0.0424028	0.92901
0.000274117	0.075883	0.262829	0.999726	0.958188	0.928917	0.924117	0.0418118	0.929094
0.000274117	0.0764349	0.26086	0.999726	0.958478	0.928957	0.923565	0.0415225	0.929137
0.00029696	0.0791943	0.260294	0.999703	0.956667	0.929152	0.920806	0.0433333	0.929326
0.00029696	0.0797461	0.260126	0.999703	0.956954	0.929192	0.920254	0.0430464	0.929369
0.00029696	0.080298	0.259338	0.999703	0.957237	0.929231	0.919702	0.0427632	0.929411
0.00029696	0.0844371	0.258715	0.999703	0.959248	0.929527	0.915563	0.0407524	0.929727
0.00029696	0.084989	0.258547	0.999703	0.959502	0.929567	0.915011	0.0404984	0.929769
0.00029696	0.0858168	0.258373	0.999703	0.959877	0.929626	0.914183	0.0401235	0.929833
0.00029696	0.0863687	0.256801	0.999703	0.960123	0.929665	0.913631	0.0398773	0.929875
0.00029696	0.0866446	0.256495	0.999703	0.960245	0.929685	0.913355	0.0397554	0.929896
0.00029696	0.089128	0.255848	0.999703	0.96131	0.929863	0.910872	0.0386905	0.930086
0.00029696	0.0899558	0.255682	0.999703	0.961652	0.929922	0.910044	0.0383481	0.930149
0.000319803	0.0902318	0.253948	0.99968	0.958944	0.929941	0.909768	0.0410557	0.930149
0.000319803	0.0905077	0.253148	0.99968	0.959064	0.92996	0.909492	0.0409357	0.93017
0.000319803	0.0918874	0.251597	0.99968	0.959654	0.930059	0.908113	0.0403458	0.930276
0.000319803	0.0924393	0.251132	0.99968	0.959885	0.930099	0.907561	0.0401146	0.930318
0.000319803	0.0932671	0.249714	0.99968	0.960227	0.930158	0.906733	0.0397727	0.930381
0.000319803	0.0963024	0.249589	0.99968	0.961433	0.930375	0.903698	0.0385675	0.930613
0.000319803	0.0968543	0.248783	0.99968	0.961644	0.930415	0.903146	0.0383562	0.930655
0.000319803	0.0976821	0.248773	0.99968	0.961957	0.930474	0.902318	0.0380435	0.930719
0.000319803	0.100166	0.248205	0.99968	0.962865	0.930652	0.899834	0.0371353	0.930909
0.000319803	0.102925	0.248178	0.99968	0.963824	0.93085	0.897075	0.0361757	0.93112
0.000319803	0.103201	0.24772	0.99968	0.963918	0.93087	0.896799	0.0360825	0.931141
0.000319803	0.106788	0.24724	0.99968	0.965087	0.931128	0.893212	0.0349127	0.931415
0.000319803	0.10734	0.24679	0.99968	0.965261	0.931167	0.89266	0.0347395	0.931457
0.000319803	0.110099	0.246674	0.99968	0.966102	0.931365	0.889901	0.0338983	0.931668
0.000319803	0.110927	0.246512	0.99968	0.966346	0.931425	0.889073	0.0336538	0.931731
0.000319803	0.111203	0.245867	0.99968	0.966427	0.931445	0.888797	0.0335731	0.931752
0.000319803	0.113687	0.244817	0.99968	0.967136	0.931623	0.886313	0.0328638	0.931942
0.000319803	0.114514	0.244459	0.99968	0.967366	0.931683	0.885486	0.032634	0.932006
0.000319803	0.115066	0.243897	0.99968	0.967517	0.931722	0.884934	0.0324826	0.932048
0.000319803	0.11755	0.243888	0.99968	0.968182	0.931901	0.88245	0.0318182	0.932238
0.000319803	0.118377	0.243736	0.99968	0.968397	0.93196	0.881623	0.0316027	0.932301
0.000319803	0.121137	0.2433	0.99968	0.969095	0.932159	0.878863	0.0309051	0.932512
0.000319803	0.124448	0.242375	0.99968	0.969892	0.932397	0.875552	0.0301075	0.932765
0.000319803	0.125276	0.240549	0.99968	0.970085	0.932457	0.874724	0.0299145	0.932828
0.000319803	0.125552	0.239631	0.99968	0.970149	0.932477	0.874448	0.0298507	0.93285
0.000319803	0.12638	0.23933	0.99968	0.970339	0.932536	0.87362	0.029661	0.932913
0.000319803	0.126656	0.239171	0.99968	0.970402	0.932556	0.873344	0.0295983	0.932934
0.000342646	0.126932	0.238912	0.999657	0.968421	0.932575	0.873068	0.0315789	0.932934
0.000365489	0.129139	0.237837	0.999635	0.966942	0.932732	0.870861	0.0330579	0.933082
0.000365489	0.129415	0.237678	0.999635	0.96701	0.932752	0.870585	0.0329897	0.933103
0.000365489	0.131623	0.236025	0.999635	0.967546	0.932911	0.868377	0.0324544	0.933271
0.000365489	0.137417	0.235972	0.999635	0.968872	0.933329	0.862583	0.0311284	0.933714
0.000365489	0.138521	0.235128	0.999635	0.969112	0.933409	0.861479	0.030888	0.933799
0.000365489	0.140728	0.235119	0.999635	0.969582	0.933568	0.859272	0.0304183	0.933968
0.000365489	0.148179	0.235095	0.999635	0.971067	0.934106	0.851821	0.0289331	0.934537
0.000388332	0.157837	0.235067	0.999612	0.971138	0.934803	0.842163	0.0288625	0.935255
0.000388332	0.159768	0.234938	0.999612	0.971477	0.934943	0.840232	0.0285235	0.935402
0.000388332	0.160872	0.234909	0.999612	0.971667	0.935023	0.839128	0.0283333	0.935487
0.000388332	0.163355	0.234546	0.999612	0.972085	0.935203	0.836645	0.0279146	0.935676
0.000502547	0.168046	0.234202	0.999497	0.965135	0.935536	0.831954	0.0348653	0.93593
0.00052539	0.173289	0.233644	0.999475	0.96467	0.935914	0.826711	0.0353303	0.936309
0.00075382	0.184327	0.233301	0.999246	0.952924	0.936702	0.815673	0.0470756	0.936942
0.00075382	0.18543	0.230969	0.999246	0.953191	0.936783	0.81457	0.0468085	0.937027
0.00075382	0.198124	0.230396	0.999246	0.956059	0.937706	0.801876	0.0439414	0.937997
0.00075382	0.200607	0.230241	0.999246	0.956579	0.937887	0.799393	0.0434211	0.938187
0.000845193	0.206126	0.229516	0.999155	0.952806	0.938284	0.793874	0.0471939	0.938525
0.00100509	0.212196	0.228627	0.998995	0.945879	0.938718	0.787804	0.0541205	0.938841
0.00100509	0.213024	0.227053	0.998995	0.946078	0.938779	0.786976	0.0539216	0.938904
0.00102794	0.214404	0.225302	0.998972	0.945255	0.938878	0.785596	0.0547445	0.938989
0.00102794	0.218267	0.223822	0.998972	0.946172	0.93916	0.781733	0.0538278	0.939284
0.00102794	0.218543	0.22367	0.998972	0.946237	0.93918	0.781457	0.0537634	0.939305
0.00102794	0.221578	0.22197	0.998972	0.946934	0.939402	0.778422	0.053066	0.939537
0.00102794	0.222682	0.221819	0.998972	0.947183	0.939483	0.777318	0.0528169	0.939622
0.00123352	0.22489	0.221113	0.998766	0.93786	0.939633	0.77511	0.0621404	0.9396
0.00185029	0.248896	0.220669	0.99815	0.917599	0.941359	0.751104	0.0824008	0.940866
0.00198734	0.254967	0.220248	0.998013	0.913947	0.941798	0.745033	0.0860534	0.941204
0.00267264	0.274558	0.219805	0.997327	0.894784	0.943205	0.725442	0.105216	0.942069
0.00267264	0.279801	0.219284	0.997327	0.896552	0.943592	0.720199	0.103448	0.94247
0.00267264	0.282009	0.219134	0.997327	0.897278	0.943755	0.717991	0.102722	0.942638
0.00267264	0.282285	0.21789	0.997327	0.897368	0.943776	0.717715	0.102632	0.942659
0.00269548	0.282285	0.217044	0.997305	0.896582	0.943774	0.717715	0.103418	0.942638
0.00269548	0.2867	0.216217	0.997305	0.898012	0.944101	0.7133	0.101988	0.942976
0.00269548	0.287804	0.21619	0.997305	0.898363	0.944183	0.712196	0.101637	0.94306
0.00436302	0.315949	0.216177	0.995637	0.857036	0.946185	0.684051	0.142964	0.943672
0.00436302	0.317053	0.21565	0.995637	0.857463	0.946267	0.682947	0.142537	0.943756
0.00559655	0.332506	0.215326	0.994403	0.831034	0.947357	0.667494	0.168966	0.943799
0.00559655	0.333333	0.214801	0.994403	0.831383	0.947419	0.666667	0.168617	0.943862
0.00561939	0.337196	0.212983	0.994381	0.832425	0.947706	0.662804	0.167575	0.944136
0.00568792	0.339404	0.212141	0.994312	0.831643	0.947868	0.660596	0.168357	0.944242
0.00571076	0.342439	0.211791	0.994289	0.832327	0.948094	0.657561	0.167673	0.944453
0.00571076	0.347958	0.211153	0.994289	0.834547	0.948507	0.652042	0.165453	0.944875
0.00571076	0.350166	0.210422	0.994289	0.835418	0.948673	0.649834	0.164582	0.945043
0.00975398	0.37638	0.20813	0.990246	0.761586	0.950449	0.62362	0.238414	0.943313
0.012655	0.397903	0.207302	0.987345	0.722445	0.951944	0.602097	0.277555	0.94228
0.012655	0.398179	0.20729	0.987345	0.722584	0.951965	0.601821	0.277416	0.942301
0.012655	0.399558	0.207218	0.987345	0.723277	0.952069	0.600442	0.276723	0.942406
0.0126779	0.400938	0.205871	0.987322	0.723606	0.952173	0.599062	0.276394	0.942491
0.0126779	0.402042	0.204267	0.987322	0.724155	0.952257	0.597958	0.275845	0.942575
0.0127007	0.403422	0.204238	0.987299	0.72448	0.952361	0.596578	0.27552	0.942659
0.0127007	0.405077	0.203865	0.987299	0.725296	0.952487	0.594923	0.274704	0.942786
0.0127007	0.406457	0.203447	0.987299	0.725973	0.952592	0.593543	0.274027	0.942892
0.0127236	0.406457	0.20343	0.987276	0.725616	0.952591	0.593543	0.274384	0.94287
0.0127464	0.407561	0.203421	0.987254	0.725799	0.952674	0.592439	0.274201	0.942934
0.0127464	0.410044	0.202905	0.987254	0.727006	0.952863	0.589956	0.272994	0.943124
0.0127464	0.410596	0.202534	0.987254	0.727273	0.952905	0.589404	0.272727	0.943166
0.0127464	0.413079	0.202119	0.987254	0.728467	0.953094	0.586921	0.271533	0.943356
0.0127693	0.418046	0.202093	0.987231	0.730473	0.953471	0.581954	0.269527	0.943714
0.0127693	0.418874	0.201341	0.987231	0.730862	0.953535	0.581126	0.269138	0.943778
0.0127693	0.41915	0.20049	0.987231	0.730991	0.953556	0.58085	0.269009	0.943799
0.0127693	0.419702	0.200023	0.987231	0.73125	0.953598	0.580298	0.26875	0.943841
0.0127921	0.419702	0.19971	0.987208	0.730899	0.953597	0.580298	0.269101	0.94382
0.0127921	0.419978	0.199684	0.987208	0.731028	0.953618	0.580022	0.268972	0.943841
0.0127921	0.425497	0.199216	0.987208	0.733587	0.954039	0.574503	0.266413	0.944263
0.0128149	0.42936	0.197908	0.987185	0.735002	0.954333	0.57064	0.264998	0.944537
0.0128149	0.430188	0.197633	0.987185	0.735377	0.954396	0.569812	0.264623	0.9446
0.0128606	0.431567	0.195537	0.987139	0.735308	0.954499	0.568433	0.264692	0.944664
0.0128606	0.432119	0.19371	0.987139	0.735557	0.954541	0.567881	0.264443	0.944706
0.0128606	0.433223	0.193308	0.987139	0.736053	0.954626	0.566777	0.263947	0.94479
0.0128606	0.434603	0.19243	0.987139	0.73667	0.954731	0.565397	0.26333	0.944896
0.0128606	0.436258	0.19203	0.987139	0.737407	0.954858	0.563742	0.262593	0.945022
0.0128835	0.43957	0.191646	0.987117	0.738526	0.95511	0.56043	0.261474	0.945254
0.0128835	0.44426	0.191601	0.987117	0.74057	0.955469	0.55574	0.25943	0.945613
0.0128835	0.444812	0.191466	0.987117	0.740809	0.955511	0.555188	0.259191	0.945655
0.0132033	0.453091	0.190832	0.986797	0.73964	0.956132	0.546909	0.26036	0.945993
0.0132718	0.456954	0.190376	0.986728	0.740277	0.956425	0.543046	0.259723	0.946225
0.0195765	0.469095	0.190081	0.980424	0.664842	0.957096	0.530905	0.335158	0.94133
0.0201476	0.484823	0.190056	0.979852	0.665782	0.958291	0.515177	0.334218	0.942005
0.0201476	0.485375	0.189713	0.979852	0.666036	0.958333	0.514625	0.333964	0.942048
0.0201933	0.488687	0.189238	0.979807	0.667043	0.958588	0.511313	0.332957	0.942259
0.0201933	0.489238	0.188075	0.979807	0.667294	0.958631	0.510762	0.332706	0.942301
0.0202846	0.493653	0.18798	0.979715	0.668285	0.958971	0.506347	0.331715	0.942554
0.0224547	0.511865	0.186063	0.977545	0.653629	0.960303	0.488135	0.346371	0.941942
0.0224547	0.512693	0.185701	0.977545	0.653995	0.960368	0.487307	0.346005	0.942005
0.0224547	0.513245	0.185104	0.977545	0.654238	0.960411	0.486755	0.345762	0.942048
0.0233913	0.517108	0.18321	0.976609	0.646653	0.960677	0.482892	0.353347	0.941478
0.023437	0.518212	0.181961	0.976563	0.646694	0.960761	0.481788	0.353306	0.94152
0.0234827	0.524283	0.181917	0.976517	0.648907	0.961235	0.475717	0.351093	0.941942
0.0235055	0.524834	0.181787	0.976495	0.648925	0.961277	0.475166	0.351075	0.941963
0.023574	0.527594	0.180741	0.976426	0.649457	0.961491	0.472406	0.350543	0.942111
0.0307924	0.533664	0.180457	0.969208	0.589275	0.961695	0.466336	0.410725	0.935909
0.0326427	0.597406	0.179218	0.967357	0.602393	0.966695	0.402594	0.397607	0.939073
0.0377367	0.605132	0.178881	0.962263	0.570351	0.967146	0.394868	0.429649	0.934959
0.0377367	0.605408	0.17853	0.962263	0.570463	0.967168	0.394592	0.429537	0.93498
0.0753364	0.636038	0.178503	0.924664	0.411387	0.968443	0.363962	0.588613	0.902597
0.0772323	0.701987	0.17848	0.922768	0.429367	0.973961	0.298013	0.570633	0.905888
0.0801106	0.708885	0.176598	0.919889	0.422811	0.974471	0.291115	0.577189	0.903757
0.0801106	0.709161	0.175415	0.919889	0.422906	0.974494	0.290839	0.577094	0.903778
0.0991845	0.751932	0.174677	0.900815	0.385595	0.977711	0.248068	0.614405	0.889433
0.0991845	0.752208	0.174229	0.900815	0.385682	0.977735	0.247792	0.614318	0.889454
0.100669	0.752759	0.173859	0.899331	0.382341	0.977748	0.247241	0.617659	0.888125
0.10686	0.756623	0.171961	0.89314	0.369542	0.97794	0.243377	0.630458	0.882703
0.112137	0.761313	0.169706	0.887863	0.359807	0.97823	0.238687	0.640193	0.878188
0.147452	0.775386	0.169343	0.852548	0.303292	0.978655	0.224614	0.696708	0.846649
0.177902	0.806567	0.167844	0.822098	0.272897	0.980894	0.193433	0.727103	0.820911
0.177924	0.807671	0.166381	0.822076	0.273143	0.981	0.192329	0.726857	0.820974
0.193709	0.825883	0.165673	0.806291	0.260873	0.982437	0.174117	0.739127	0.807789
0.193709	0.828366	0.164548	0.806291	0.261453	0.982683	0.171634	0.738547	0.807979
0.193778	0.831126	0.163422	0.806222	0.262027	0.982955	0.168874	0.737973	0.808126
0.199854	0.834161	0.16307	0.800146	0.256796	0.983132	0.165839	0.743204	0.802747
0.228682	0.850442	0.159125	0.771318	0.235393	0.984202	0.149558	0.764607	0.777368
0.228682	0.852373	0.155968	0.771318	0.235802	0.984403	0.147627	0.764198	0.777515
0.228796	0.857892	0.154889	0.771204	0.236876	0.984975	0.142108	0.763124	0.777832
0.28869	0.871413	0.153246	0.71131	0.199924	0.985255	0.128587	0.800076	0.72355
0.28869	0.871689	0.152936	0.71131	0.199975	0.985287	0.128311	0.800025	0.723571
0.353245	0.886589	0.145153	0.646755	0.17203	0.985691	0.113411	0.82797	0.665091
0.690979	0.958057	0.143514	0.309021	0.102963	0.988889	0.0419426	0.897037	0.358642
1	1	0.135853	0	0.0764541		0	0.923546	0.0764541

## Sheet: fig4_20%
FPR	TPR	threshold	TNR	PPV	NPV	FNR	FDR	ACC
0	0	1.32009	1		0.923546	1		0.923546
0	0.000551876	0.320087	1	1	0.923585	0.999448	0	0.923588
0	0.00110375	0.318993	1	1	0.923624	0.998896	0	0.92363
2.2843e-05	0.00331126	0.318301	0.999977	0.923077	0.923778	0.996689	0.0769231	0.923778
2.2843e-05	0.00524283	0.31721	0.999977	0.95	0.923915	0.994757	0.05	0.923926
2.2843e-05	0.0057947	0.317021	0.999977	0.954545	0.923954	0.994205	0.0454545	0.923968
2.2843e-05	0.00607064	0.315054	0.999977	0.956522	0.923973	0.993929	0.0434783	0.923989
2.2843e-05	0.00800221	0.314387	0.999977	0.966667	0.92411	0.991998	0.0333333	0.924137
2.2843e-05	0.00855408	0.31397	0.999977	0.96875	0.924149	0.991446	0.03125	0.924179
4.56861e-05	0.00993377	0.313304	0.999954	0.947368	0.924245	0.990066	0.0526316	0.924263
4.56861e-05	0.0143488	0.312618	0.999954	0.962963	0.924557	0.985651	0.037037	0.924601
4.56861e-05	0.0146247	0.31243	0.999954	0.963636	0.924577	0.985375	0.0363636	0.924622
4.56861e-05	0.0198675	0.311538	0.999954	0.972973	0.924948	0.980132	0.027027	0.925023
4.56861e-05	0.0220751	0.309403	0.999954	0.97561	0.925104	0.977925	0.0243902	0.925191
4.56861e-05	0.0226269	0.309217	0.999954	0.97619	0.925143	0.977373	0.0238095	0.925234
6.85291e-05	0.0240066	0.30833	0.999931	0.966667	0.925239	0.975993	0.0333333	0.925318
6.85291e-05	0.0248344	0.303039	0.999931	0.967742	0.925298	0.975166	0.0322581	0.925381
6.85291e-05	0.0264901	0.302366	0.999931	0.969697	0.925415	0.97351	0.030303	0.925508
6.85291e-05	0.0300773	0.301306	0.999931	0.973214	0.92567	0.969923	0.0267857	0.925782
6.85291e-05	0.0306291	0.299211	0.999931	0.973684	0.925709	0.969371	0.0263158	0.925824
0.000114215	0.0317329	0.298158	0.999886	0.958333	0.925784	0.968267	0.0416667	0.925867
0.000137058	0.0364238	0.285976	0.999863	0.956522	0.926116	0.963576	0.0434783	0.926204
0.000159901	0.0369757	0.285797	0.99984	0.950355	0.926153	0.963024	0.0496454	0.926225
0.000159901	0.0411148	0.28495	0.99984	0.955128	0.926447	0.958885	0.0448718	0.926542
0.000159901	0.0413907	0.284772	0.99984	0.955414	0.926467	0.958609	0.044586	0.926563
0.000159901	0.0507726	0.280633	0.99984	0.963351	0.927134	0.949227	0.0366492	0.92728
0.000159901	0.0516004	0.280456	0.99984	0.963918	0.927193	0.9484	0.0360825	0.927343
0.000182744	0.0560155	0.279619	0.999817	0.962085	0.927506	0.943985	0.0379147	0.92766
0.000182744	0.058223	0.276823	0.999817	0.96347	0.927663	0.941777	0.0365297	0.927829
0.000182744	0.0596026	0.275817	0.999817	0.964286	0.927761	0.940397	0.0357143	0.927934
0.000205587	0.062362	0.271017	0.999794	0.961702	0.927957	0.937638	0.0382979	0.928124
0.000251273	0.0629139	0.270844	0.999749	0.953975	0.927993	0.937086	0.0460251	0.928124
0.000274117	0.0687086	0.270024	0.999726	0.954023	0.928405	0.931291	0.045977	0.928546
0.000274117	0.0695364	0.269852	0.999726	0.954545	0.928464	0.930464	0.0454545	0.928609
0.000274117	0.0698124	0.266343	0.999726	0.954717	0.928484	0.930188	0.045283	0.92863
0.000274117	0.0706402	0.265393	0.999726	0.955224	0.928543	0.92936	0.0447761	0.928693
0.000274117	0.0709161	0.265222	0.999726	0.95539	0.928562	0.929084	0.0446097	0.928715
0.000274117	0.0725717	0.26474	0.999726	0.956364	0.928681	0.927428	0.0436364	0.928841
0.00029696	0.0731236	0.264425	0.999703	0.953237	0.928718	0.926876	0.0467626	0.928862
0.00029696	0.0736755	0.263794	0.999703	0.953571	0.928758	0.926325	0.0464286	0.928904
0.00029696	0.0772627	0.263763	0.999703	0.955631	0.929014	0.922737	0.0443686	0.929179
0.00029696	0.0780905	0.263447	0.999703	0.956081	0.929073	0.921909	0.0439189	0.929242
0.00029696	0.0791943	0.261856	0.999703	0.956667	0.929152	0.920806	0.0433333	0.929326
0.00029696	0.0794702	0.26086	0.999703	0.956811	0.929172	0.92053	0.0431894	0.929347
0.000319803	0.0822296	0.260294	0.99968	0.955128	0.929368	0.91777	0.0448718	0.929537
0.000319803	0.0827815	0.260126	0.99968	0.955414	0.929407	0.917219	0.044586	0.92958
0.000319803	0.0833333	0.259338	0.99968	0.955696	0.929447	0.916667	0.0443038	0.929622
0.000319803	0.0874724	0.258715	0.99968	0.957704	0.929743	0.912528	0.0422961	0.929938
0.000319803	0.0877483	0.258547	0.99968	0.957831	0.929763	0.912252	0.0421687	0.929959
0.000319803	0.0885762	0.258373	0.99968	0.958209	0.929822	0.911424	0.041791	0.930023
0.000319803	0.089128	0.256801	0.99968	0.958457	0.929861	0.910872	0.041543	0.930065
0.000319803	0.0916115	0.255848	0.99968	0.959538	0.930039	0.908389	0.0404624	0.930255
0.000319803	0.0924393	0.255682	0.99968	0.959885	0.930099	0.907561	0.0401146	0.930318
0.000342646	0.0927152	0.253948	0.999657	0.957265	0.930117	0.907285	0.042735	0.930318
0.000342646	0.0929912	0.253148	0.999657	0.957386	0.930137	0.907009	0.0426136	0.930339
0.000342646	0.0946468	0.251597	0.999657	0.958101	0.930255	0.905353	0.0418994	0.930466
0.000342646	0.0951987	0.251132	0.999657	0.958333	0.930295	0.904801	0.0416667	0.930508
0.000342646	0.0960265	0.249714	0.999657	0.958678	0.930354	0.903974	0.0413223	0.930571
0.000342646	0.0990618	0.249589	0.999657	0.959893	0.930572	0.900938	0.040107	0.930803
0.000342646	0.0996137	0.249425	0.999657	0.960106	0.930611	0.900386	0.0398936	0.930845
0.000365489	0.100442	0.248773	0.999635	0.957895	0.930669	0.899558	0.0421053	0.930888
0.000365489	0.103201	0.248205	0.999635	0.958974	0.930867	0.896799	0.0410256	0.931099
0.000365489	0.105408	0.248178	0.999635	0.959799	0.931026	0.894592	0.040201	0.931267
0.000365489	0.105684	0.24772	0.999635	0.9599	0.931045	0.894316	0.0401003	0.931288
0.000365489	0.10872	0.24724	0.999635	0.960976	0.931263	0.89128	0.0390244	0.93152
0.000365489	0.109272	0.24679	0.999635	0.961165	0.931303	0.890728	0.038835	0.931563
0.000365489	0.112031	0.246674	0.999635	0.962085	0.931501	0.887969	0.0379147	0.931774
0.000365489	0.112859	0.246512	0.999635	0.962353	0.931561	0.887141	0.0376471	0.931837
0.000365489	0.113135	0.245867	0.999635	0.962441	0.931581	0.886865	0.0375587	0.931858
0.000365489	0.115894	0.244817	0.999635	0.963303	0.931779	0.884106	0.0366972	0.932069
0.000365489	0.11617	0.244685	0.999635	0.963387	0.931799	0.88383	0.0366133	0.93209
0.000365489	0.116998	0.244459	0.999635	0.963636	0.931858	0.883002	0.0363636	0.932153
0.000365489	0.11755	0.243897	0.999635	0.963801	0.931898	0.88245	0.0361991	0.932196
0.000365489	0.120585	0.243888	0.999635	0.96468	0.932116	0.879415	0.0353201	0.932428
0.000365489	0.121413	0.243736	0.999635	0.964912	0.932176	0.878587	0.0350877	0.932491
0.000365489	0.123896	0.2433	0.999635	0.965591	0.932355	0.876104	0.0344086	0.932681
0.000365489	0.128035	0.242375	0.999635	0.966667	0.932653	0.871965	0.0333333	0.932997
0.000365489	0.128863	0.240549	0.999635	0.966874	0.932712	0.871137	0.0331263	0.93306
0.000365489	0.129139	0.240419	0.999635	0.966942	0.932732	0.870861	0.0330579	0.933082
0.000365489	0.130243	0.239828	0.999635	0.967213	0.932812	0.869757	0.0327869	0.933166
0.000365489	0.131347	0.23933	0.999635	0.96748	0.932891	0.868653	0.0325203	0.93325
0.000365489	0.131623	0.239171	0.999635	0.967546	0.932911	0.868377	0.0324544	0.933271
0.000388332	0.13245	0.238912	0.999612	0.965795	0.932969	0.86755	0.0342052	0.933314
0.000411175	0.134658	0.237837	0.999589	0.964427	0.933127	0.865342	0.0355731	0.933461
0.000411175	0.134934	0.237678	0.999589	0.964497	0.933147	0.865066	0.035503	0.933482
0.000411175	0.136865	0.236025	0.999589	0.964981	0.933286	0.863135	0.0350195	0.93363
0.000411175	0.141832	0.235972	0.999589	0.966165	0.933645	0.858168	0.0338346	0.93401
0.000411175	0.142936	0.235128	0.999589	0.966418	0.933725	0.857064	0.0335821	0.934094
0.000411175	0.144592	0.235119	0.999589	0.96679	0.933844	0.855408	0.0332103	0.934221
0.000411175	0.151766	0.235095	0.999589	0.96831	0.934363	0.848234	0.0316901	0.934769
0.000434018	0.16032	0.235067	0.999566	0.968333	0.93498	0.83968	0.0316667	0.935402
0.000434018	0.161976	0.234938	0.999566	0.968647	0.9351	0.838024	0.0313531	0.935529
0.000434018	0.163079	0.234909	0.999566	0.968852	0.93518	0.836921	0.0311475	0.935613
0.000434018	0.165839	0.234546	0.999566	0.969355	0.93538	0.834161	0.0306452	0.935824
0.000616762	0.171082	0.234202	0.999383	0.958269	0.935749	0.828918	0.0417311	0.936056
0.000639605	0.175497	0.233644	0.99936	0.957831	0.936068	0.824503	0.0421687	0.936373
0.000868036	0.18543	0.233301	0.999132	0.946479	0.936776	0.81457	0.0535211	0.936921
0.000868036	0.186258	0.230969	0.999132	0.946704	0.936836	0.813742	0.0532959	0.936984
0.000868036	0.198675	0.230396	0.999132	0.949868	0.93774	0.801325	0.0501319	0.937934
0.000868036	0.201435	0.230241	0.999132	0.950521	0.937941	0.798565	0.0494792	0.938145
0.00100509	0.207506	0.229516	0.998995	0.944724	0.938376	0.792494	0.0552764	0.938482
0.00118784	0.214404	0.228627	0.998812	0.937274	0.938869	0.785596	0.0627262	0.938841
0.00118784	0.215784	0.227053	0.998812	0.93765	0.93897	0.784216	0.0623501	0.938946
0.00118784	0.216336	0.226899	0.998812	0.937799	0.93901	0.783664	0.062201	0.938989
0.00118784	0.216611	0.226181	0.998812	0.937873	0.93903	0.783389	0.0621266	0.93901
0.00134774	0.219647	0.225302	0.998652	0.930994	0.939243	0.780353	0.0690058	0.939094
0.00134774	0.222958	0.223822	0.998652	0.931949	0.939485	0.777042	0.0680507	0.939347
0.00134774	0.22351	0.22367	0.998652	0.932106	0.939525	0.77649	0.0678941	0.939389
0.00134774	0.226821	0.22197	0.998652	0.933031	0.939768	0.773179	0.0669694	0.939643
0.00134774	0.227649	0.221819	0.998652	0.933258	0.939828	0.772351	0.0667421	0.939706
0.00150764	0.229305	0.221113	0.998492	0.926421	0.939941	0.770695	0.0735786	0.939685
0.00221578	0.257174	0.220669	0.997784	0.905734	0.941948	0.742826	0.0942663	0.941162
0.00232999	0.262417	0.220248	0.99767	0.903134	0.942328	0.737583	0.0968661	0.941457
0.00308381	0.28532	0.219805	0.996916	0.884517	0.943978	0.71468	0.115483	0.942512
0.00308381	0.291391	0.219284	0.996916	0.88665	0.944428	0.708609	0.11335	0.942976
0.00308381	0.293322	0.219134	0.996916	0.887312	0.944571	0.706678	0.112688	0.943124
0.00308381	0.293598	0.21789	0.996916	0.887406	0.944591	0.706402	0.112594	0.943145
0.00308381	0.29553	0.216493	0.996916	0.88806	0.944734	0.70447	0.11194	0.943292
0.00308381	0.296909	0.216217	0.996916	0.888522	0.944837	0.703091	0.111478	0.943398
0.00308381	0.297737	0.21619	0.996916	0.888797	0.944898	0.702263	0.111203	0.943461
0.00511684	0.328642	0.216177	0.994883	0.841696	0.947093	0.671358	0.158304	0.943946
0.00513969	0.330022	0.216056	0.99486	0.841661	0.947194	0.669978	0.158339	0.944031
0.00513969	0.331126	0.21565	0.99486	0.842105	0.947277	0.668874	0.157895	0.944115
0.00651027	0.349062	0.215326	0.99349	0.816129	0.948551	0.650938	0.183871	0.944221
0.00651027	0.349614	0.214801	0.99349	0.816366	0.948592	0.650386	0.183634	0.944263
0.0065788	0.356788	0.212983	0.993421	0.817837	0.949127	0.643212	0.182163	0.944748
0.00676154	0.362031	0.212141	0.993238	0.81592	0.949512	0.637969	0.18408	0.94498
0.00678438	0.365342	0.211791	0.993216	0.81678	0.94976	0.634658	0.18322	0.945212
0.00678438	0.370033	0.211153	0.993216	0.818681	0.950113	0.629967	0.181319	0.945571
0.00678438	0.370309	0.211007	0.993216	0.818792	0.950133	0.629691	0.181208	0.945592
0.00678438	0.372241	0.210422	0.993216	0.819563	0.950279	0.627759	0.180437	0.94574
0.00678438	0.373068	0.208644	0.993216	0.819891	0.950341	0.626932	0.180109	0.945803
0.0104621	0.396523	0.20813	0.989538	0.758311	0.95194	0.603477	0.241689	0.944199
0.0132261	0.415563	0.207302	0.986774	0.722302	0.953262	0.584437	0.277698	0.943102
0.0132261	0.415839	0.20729	0.986774	0.722435	0.953283	0.584161	0.277565	0.943124
0.0132261	0.416943	0.207218	0.986774	0.722967	0.953367	0.583057	0.277033	0.943208
0.013249	0.418046	0.205871	0.986751	0.72315	0.95345	0.581954	0.27685	0.943271
0.013249	0.41915	0.205606	0.986751	0.723678	0.953534	0.58085	0.276322	0.943356
0.0132718	0.42053	0.204238	0.986728	0.72399	0.953638	0.57947	0.27601	0.94344
0.0132718	0.423289	0.203447	0.986728	0.725296	0.953849	0.576711	0.274704	0.943651
0.0132947	0.423289	0.20343	0.986705	0.724953	0.953848	0.576711	0.275047	0.94363
0.0132947	0.424393	0.203421	0.986705	0.725472	0.953932	0.575607	0.274528	0.943714
0.0132947	0.426325	0.202905	0.986705	0.726375	0.95408	0.573675	0.273625	0.943862
0.0132947	0.427152	0.202534	0.986705	0.726761	0.954143	0.572848	0.273239	0.943925
0.0133175	0.428808	0.202119	0.986683	0.727188	0.954268	0.571192	0.272812	0.944031
0.0133403	0.433775	0.202093	0.98666	0.729128	0.954647	0.566225	0.270872	0.944389
0.0133403	0.434603	0.201341	0.98666	0.729504	0.95471	0.565397	0.270496	0.944453
0.0133403	0.434879	0.20049	0.98666	0.72963	0.954731	0.565121	0.27037	0.944474
0.0133403	0.436258	0.200023	0.98666	0.730254	0.954837	0.563742	0.269746	0.944579
0.0133632	0.436258	0.19971	0.986637	0.729917	0.954836	0.563742	0.270083	0.944558
0.0133632	0.436534	0.199684	0.986637	0.730042	0.954857	0.563466	0.269958	0.944579
0.0133632	0.442053	0.199216	0.986637	0.73251	0.955279	0.557947	0.26749	0.945001
0.0134089	0.446744	0.197908	0.986591	0.733908	0.955637	0.553256	0.266092	0.945318
0.0134089	0.447572	0.197633	0.986591	0.734269	0.9557	0.552428	0.265731	0.945381
0.0134089	0.448124	0.19621	0.986591	0.734509	0.955742	0.551876	0.265491	0.945423
0.0134546	0.449503	0.195537	0.986545	0.734445	0.955846	0.550497	0.265555	0.945486
0.0134774	0.450331	0.194917	0.986523	0.734473	0.955909	0.549669	0.265527	0.945529
0.0134774	0.450883	0.19371	0.986523	0.734712	0.955951	0.549117	0.265288	0.945571
0.0134774	0.451711	0.193308	0.986523	0.73507	0.956015	0.548289	0.26493	0.945634
0.0134774	0.452263	0.19243	0.986523	0.735307	0.956057	0.547737	0.264693	0.945676
0.0135002	0.455298	0.19203	0.9865	0.736278	0.956289	0.544702	0.263722	0.945887
0.0135231	0.458609	0.191646	0.986477	0.737356	0.956542	0.541391	0.262644	0.946119
0.0135231	0.463024	0.191601	0.986477	0.739207	0.956881	0.536976	0.260793	0.946457
0.0135231	0.4633	0.191466	0.986477	0.739322	0.956902	0.5367	0.260678	0.946478
0.0137744	0.470751	0.190832	0.986226	0.738848	0.957465	0.529249	0.261152	0.946815
0.01382	0.473786	0.190376	0.98618	0.739449	0.957696	0.526214	0.260551	0.947005
0.0251959	0.486479	0.190081	0.974804	0.615143	0.958213	0.513521	0.384857	0.93747
0.0256299	0.501656	0.190056	0.97437	0.618367	0.95938	0.498344	0.381633	0.938229
0.0256299	0.501932	0.189713	0.97437	0.618497	0.959402	0.498068	0.381503	0.93825
0.0256527	0.505243	0.189238	0.974347	0.619838	0.95966	0.494757	0.380162	0.938482
0.0256527	0.505795	0.188075	0.974347	0.620095	0.959703	0.494205	0.379905	0.938525
0.0257441	0.510762	0.18798	0.974256	0.621558	0.960088	0.489238	0.378442	0.93882
0.0286452	0.529249	0.186063	0.971355	0.604666	0.961428	0.470751	0.395334	0.937554
0.0286452	0.530905	0.185104	0.971355	0.605412	0.961558	0.469095	0.394588	0.937681
0.0317975	0.534492	0.18321	0.968202	0.581856	0.961722	0.465508	0.418144	0.935044
0.0317975	0.534768	0.182852	0.968202	0.581982	0.961744	0.465232	0.418018	0.935065
0.031866	0.535872	0.181961	0.968134	0.58196	0.961828	0.464128	0.41804	0.935086
0.0318889	0.541115	0.181917	0.968111	0.584153	0.962242	0.458885	0.415847	0.935465
0.0319117	0.541391	0.181787	0.968088	0.584102	0.962263	0.458609	0.415898	0.935465
0.0319803	0.543598	0.180741	0.96802	0.58457	0.962436	0.456402	0.41543	0.935571
0.0434475	0.549393	0.180457	0.956553	0.511431	0.962467	0.450607	0.488569	0.925424
0.0451607	0.60596	0.179218	0.954839	0.52624	0.966966	0.39404	0.47376	0.928166
0.0495237	0.613411	0.178881	0.950476	0.506263	0.967426	0.386589	0.493737	0.924706
0.0495237	0.613687	0.17853	0.950476	0.506375	0.967449	0.386313	0.493625	0.924727
0.113713	0.647903	0.178503	0.886287	0.320502	0.96816	0.352097	0.679498	0.868062
0.115426	0.707506	0.17848	0.884574	0.336615	0.973356	0.292494	0.663385	0.871036
0.118989	0.71468	0.176598	0.881011	0.332094	0.97389	0.28532	0.667906	0.868294
0.118989	0.714956	0.175415	0.881011	0.332179	0.973915	0.285044	0.667821	0.868315
0.141787	0.762417	0.174677	0.858213	0.308027	0.977596	0.237583	0.691973	0.850889
0.141787	0.762693	0.174229	0.858213	0.308104	0.977622	0.237307	0.691896	0.85091
0.145327	0.764625	0.173859	0.854673	0.303405	0.97771	0.235375	0.696595	0.847788
0.162962	0.77511	0.171961	0.837038	0.28251	0.978242	0.22489	0.71749	0.832303
0.167554	0.779525	0.169706	0.832446	0.278051	0.978545	0.220475	0.721949	0.8284
0.22521	0.798841	0.169343	0.77479	0.226988	0.978959	0.201159	0.773012	0.776629
0.251936	0.825331	0.167844	0.748064	0.213338	0.981037	0.174669	0.786662	0.753971
0.251959	0.825883	0.166381	0.748041	0.213435	0.981095	0.174117	0.786565	0.753993
0.271124	0.846854	0.165673	0.728876	0.205449	0.982904	0.153146	0.794551	0.737896
0.271124	0.847406	0.165244	0.728876	0.205556	0.982964	0.152594	0.794444	0.737938
0.271124	0.849338	0.164548	0.728876	0.205928	0.983176	0.150662	0.794072	0.738086
0.271147	0.852097	0.163422	0.728853	0.206445	0.983479	0.147903	0.793555	0.738276
0.287982	0.856236	0.16307	0.712018	0.197518	0.98356	0.143764	0.802482	0.723044
0.313429	0.869757	0.159125	0.686571	0.186807	0.984539	0.130243	0.813193	0.700576
0.313429	0.871965	0.155968	0.686571	0.187193	0.984797	0.128035	0.812807	0.700745
0.313521	0.875828	0.154889	0.686479	0.187822	0.985247	0.124172	0.812178	0.700956
0.366128	0.889073	0.153246	0.633872	0.167377	0.98572	0.110927	0.832623	0.653383
0.366128	0.889349	0.152936	0.633872	0.16742	0.985755	0.110651	0.83258	0.653404
0.424378	0.903146	0.145153	0.575622	0.149787	0.986262	0.0968543	0.850213	0.600662
0.724079	0.964404	0.143514	0.275921	0.0993095	0.989433	0.035596	0.90069	0.328558
1	1	0.135853	0	0.0764541		0	0.923546	0.0764541
